# Supplementary material for: Human Infections by Novel Zoonotic Species Corynebacterium silvaticum, Germany
Source: Emerg Infect Dis. 2025 Jul;31(7):1450–4. doi: 10.3201/eid3107.250086 (PMC12205466; doi:10.3201/eid3107.250086)
Supplement: Appendix 2 — Additional data from study about human infections by the novel zoonotic species Corynebacterium silvaticum, Germany. [file 25-0086-Techapp-s2.xlsx]

## Sheet: Appendix 2 Table
Article DOI: https://doi.org/10.3201/eid3107.250086
Human Infections by the Novel Zoonotic Species Corynebacterium silvaticum, Germany
Appendix 2 Table. Summary of MLST, cgMLST results and accession numbers. Allelic Distances (AD) between KL1281 and KL1881 (pink) and all genomes included in the cgMLST analysis (samples are color coded according to Figure 2).
MLST allelic profiles, as well as Sequence Types (STs) are given for each isolate and detailed SRA accession numbers are included in the table.
Sample	AD to KL1281	AD to KL1848	NCBI accession numbers: SRA Bioproject - Biosample or genome sequence accession	ST (C.diphtheriae MLST)	MLST profile: atpA, dnaE, Dank, fusA, leuA, odhA, rpoB (C.diphtheriae MLST)	Country	Host species
KL1281	-	34	PRJNA1205636 - SAMN46052536	578	53, 60, 121, 70, 76, 66, 57	Germany	human
KL1848	34	-	PRJNA1205636 - SAMN46052537	578	53, 60, 121, 70, 76, 66, 57	Germany	human
KL1007	13	33	PRJNA490531 - SAMN10039671	578	53, 60, 121, 70, 76, 66, 57	Germany	wild boar
KL1066	15	34	PRJNA1205636 - SAMN46052535	578	53, 60, 121, 70, 76, 66, 57	Germany	wild boar
KL0401	23	25	PRJNA490531 - SAMN10039609	578	53, 60, 121, 70, 76, 66, 57	Germany	wild boar
KL0957	26	28	PRJNA490531 - SAMN10039667	578	53, 60, 121, 70, 76, 66, 57	Germany	wild boar
KL0259	27	10	PRJNA490531 - SAMN10039586	578	53, 60, 121, 70, 76, 66, 57	Germany	wild boar
KL0598	30	18	PRJNA490531 - SAMN10039627	578	53, 60, 121, 70, 76, 66, 57	Germany	wild boar
KL0374	30	26	PRJNA490531 - SAMN10039600	578	53, 60, 121, 70, 76, 66, 57	Germany	wild boar
KL0968	30	12	PRJNA490531 - SAMN10039668	578	53, 60, 121, 70, 76, 66, 57	Germany	wild boar
KL0773	31	13	PRJNA490531 - SAMN10039643	578	53, 60, 121, 70, 76, 66, 57	Germany	wild boar
KL0260	31	19	PRJNA490531 - SAMN10039587	578	53, 60, 121, 70, 76, 66, 57	Germany	wild boar
KL1003	31	19	PRJNA490531 - SAMN10039669	578	53, 60, 121, 70, 76, 66, 57	Germany	wild boar
KL0709	31	13	PRJNA490531 - SAMN10039642	578	53, 60, 121, 70, 76, 66, 57	Germany	wild boar
KL0707	31	13	PRJNA490531 - SAMN10039641	578	53, 60, 121, 70, 76, 66, 57	Germany	wild boar
KL0615	31	19	PRJNA490531 - SAMN10039630	578	53, 60, 121, 70, 76, 66, 57	Germany	wild boar
KL0883	31	13	PRJNA490531 - SAMN10039658	578	53, 60, 121, 70, 76, 66, 57	Germany	wild boar
KL1008	31	19	PRJNA490531 - SAMN10039672	578	53, 60, 121, 70, 76, 66, 57	Germany	wild boar
KL1009	32	20	PRJNA490531 - SAMN10039673	578	53, 60, 121, 70, 76, 66, 57	Germany	wild boar
KL0396	32	20	PRJNA490531 - SAMN10039607	578	53, 60, 121, 70, 76, 66, 57	Germany	wild boar
KL1006	32	20	PRJNA490531 - SAMN10039670	578	53, 60, 121, 70, 76, 66, 57	Germany	wild boar
KL0395	32	19	PRJNA490531 - SAMN10039606	578	53, 60, 121, 70, 76, 66, 57	Germany	wild boar
KL1196	32	13	PRJNA506964 - SAMN10477295	578	53, 60, 121, 70, 76, 66, 57	Germany	roe deer
KL1010	33	15	PRJNA490531 - SAMN10039674	578	53, 60, 121, 70, 76, 66, 57	Germany	wild boar
KL0394	33	21	PRJNA490531 - SAMN10039605	578	53, 60, 121, 70, 76, 66, 57	Germany	wild boar
KL0882	33	15	PRJNA490531 - SAMN10039657	578	53, 60, 121, 70, 76, 66, 57	Germany	wild boar
KL0183	35	28	PRJNA490531 - SAMN10039579	578	53, 60, 121, 70, 76, 66, 57	Germany	wild boar
KL0884	35	23	PRJNA490531 - SAMN10039659	578	53, 60, 121, 70, 76, 66, 57	Germany	wild boar
KL0382	36	24	PRJNA490531 - SAMN10039601	578	53, 60, 121, 70, 76, 66, 57	Germany	wild boar
KL0182	36	24	PRJNA490531 - SAMN10039578	578	53, 60, 121, 70, 76, 66, 57	Germany	wild boar
KL0938	36	24	PRJNA490531 - SAMN10039663	578	53, 60, 121, 70, 76, 66, 57	Germany	wild boar
KL0400	37	32	PRJNA490531 - SAMN10039608	578	53, 60, 121, 70, 76, 66, 57	Germany	wild boar
KL2106	38	32	PRJNA1205636 - SAMN46052538	578	53, 60, 121, 70, 76, 66, 57	Germany	wild boar
KL0581	38	33	PRJNA490531 - SAMN10039626	n.a. (missing leuA sequence)	53, 60, 121, 70, (missing), 66, 57	Germany	wild boar
KL0887	38	31	PRJNA490531 - SAMN10039661	578	53, 60, 121, 70, 76, 66, 57	Germany	wild boar
KL0386	40	36	PRJNA490531 - SAMN10039602	578	53, 60, 121, 70, 76, 66, 57	Germany	wild boar
KL0774	41	34	PRJNA490531 - SAMN10039644	578	53, 60, 121, 70, 76, 66, 57	Germany	wild boar
PO100/5	553	541	CP021417.2	709	53, 60, 121, 70, 76, 82, 57	Portugal	domestic pig
PO102/5	554	542	CP080459.1	709	53, 60, 121, 70, 76, 82, 57	Portugal	domestic pig
PO104/5	557	546	CP080460.1	795	65, 60, 121, 70, 76, 66, 57	Portugal	domestic pig
PO101/5	557	546	CP081180.1	578	53, 60, 121, 70, 76, 66, 57	Portugal	domestic pig
PO105/5	557	546	CP081181.1	578	53, 60, 121, 70, 76, 66, 57	Portugal	domestic pig
PO38/4	558	547	CP081182.1	578	53, 60, 121, 70, 76, 66, 57	Portugal	domestic pig
PO39/4	558	547	CP081179.1	578	53, 60, 121, 70, 76, 66, 57	Portugal	domestic pig
PO25/4	559	549	CP080461.1	578	53, 60, 121, 70, 76, 66, 57	Portugal	domestic pig
